# Supplementary material for: Multi-Functional MPT Protein as a Therapeutic Agent against Mycobacterium tuberculosis
Source: Biomedicines. 2021 May 13;9(5):545. doi: 10.3390/biomedicines9050545 (PMC8152475; doi:10.3390/biomedicines9050545)
Supplement: Supplementary file 1 [file biomedicines-09-00545-s001.zip]

Archive with 1 entries (1 files):
- biomedicines-1165288-supplementary.pdf
